# Supplementary material for: Biomedical relation extraction with knowledge base–refined weak supervision
Source: Database (Oxford). 2023 Jul 26;2023:baad054. doi: 10.1093/database/baad054 (PMC10407973; doi:10.1093/database/baad054)
Supplement: baad054_Supp [file baad054_supp.zip]

Archive with 1 entries (1 files):
- suppl_data/DATABASE_appendix.pdf
